# Supplementary material for: Branch Numbers and Crop Load Combination Effects on Production and Fruit Quality of Flat Peach Cultivars (Prunus persica (L.) Batsch) Trained as Catalonian Vase
Source: Plants (Basel). 2022 Jan 24;11(3):308. doi: 10.3390/plants11030308 (PMC8839559; doi:10.3390/plants11030308)
Supplement: Supplementary file 1 [file plants-11-00308-s001.zip]

Archive with 1 entries (1 files):
- plants-1537329-supplementary.pdf
